# Supplementary material for: Cardiac Device Therapy in Patients with Chronic Kidney Disease: An Update
Source: J Clin Med. 2024 Jan 17;13(2):516. doi: 10.3390/jcm13020516 (PMC10816721; doi:10.3390/jcm13020516)
Supplement: Supplementary file 1 [file jcm-13-00516-s001.zip]

Archive with 1 entries (1 files):
- jcm-2766302-supplementary.pdf
